# Supplementary material for: Cyclophilin acts as a ribosome biogenesis factor by chaperoning the ribosomal protein (PlRPS15) in filamentous fungi
Source: Nucleic Acids Res. 2021 Nov 18;49(21):12358–76. doi: 10.1093/nar/gkab1102 (PMC8643696; doi:10.1093/nar/gkab1102)
Supplement: gkab1102_Supplemental_Files [file gkab1102_supplemental_files.zip › Supplementary Tables.xlsx]

## Sheet: Supplementary Table S1
Table S1. Primes used in this study.
Prime name	Sequence
PgpdP-F	GTCACCGTGGGAAAAACTGGA
PgpdP-R	TTTGCTTGTGCTTGGGGAGGTGGTTTCTGGTAGGAGGCGGCA
eGFP-F	CACCTCCCCAAGCACAAGCAAAATGGTGAGCAAGGGCGAGGA
eGFP-R	TCGGCATGGACGAGCTGTACAAGGGTAGTGGTGGTAGTGGAGGTGGT
PlCYP5-F	GGTAGTGGTGGTAGTGGAGGTGGTATGTCGGTCTTGCTCGAGAC
PlCYP5-R	CGGTGTTCCGTGACAGTGATATCTATCTCCTTGACCGGTAAG
PlCYP51-331-R	CGGTGTTCCGTGACAGTGATATCTAGCTGACGCTCTGCGAAAAG
PlCYP5332-478-F	TCGGCATGGACGAGCTGTACAAGAGGAAGGATACAAACACCAAG
PgpdPJ-F	GCTTCCTCATCCCACTACACA
PlCYP5J-F	CACAGTTCATCATCACGCTC
PlCYP5J-R	CGGATGACCTCGCAACTGA
PlCYP5L-F	AGGCTCCCCCACCACAACTA
PlCYP5L-R	AAGAGTCACCGGTCACTGTACACACAACCCGTAGGCAACTCG
PlCYP5R-F	GTACACTTGTTTAGAGGTAATCATAACCACGCATCTTCCGACG
PlCYP5R-R	GCTTCATCGGAAACTCTGTCACT
PlRPS15L-F	TCTCCAGGCCAGGTAGGTAC
PlRPS15L-R	AAGAGTCACCGGTCACTGTACATTGAGTCGCTTGCGGGTTGA
PlRPS15R-F	GTACACTTGTTTAGAGGTAATCTGCTGCCCGTTTCTGGTGAT
PlRPS15R-R	CGACCGCAACCTGTTTGAGAA
NP-F	TGTACAGTGACCGGTGACTCTTTCTGGCATGCGGAGAGACGGACG
NP-R	AGAAGGCACTCTTTGCTGCTTGGAC
PT-F	CTTTGCTACATCCATACTCCATCCT
PT-R	GATTACCTCTAAACAAGTGTACCTGTGCATTCTGGGTAAACGACT
PlCYP5LJ-F	TACCGCCCAGGCTTCAATCT
PlCYP5RJ-R	ATGCTATGGTCCTGCTAGATTACG
PlRPS15LJ-F	AGGATGCCAAGTTACCGCAGGCT
PlRPS15RJ-R	GCCTCATCCACAAGTACACGTCG
NPJ-R	ATCATCCACTGCACCTCAGAGCC
PTJ-F	CTCTCAAGCCTACAGGACACACA
PlCYP5com-F	CACCTCCCCAAGCACAAGCAAAATGTCGGTCTTGCTCGAGAC
PlCYP5com-R	CGGTGTTCCGTGACAGTGATATCTATCTCCTTGACCGGTAAG
PlNop58q-F	ACATTTCCGAGACCGACCTTT
PlNop58q-R	AGAGAGCCAGCGTGAGCGAT
Plmpp10q-F	ACCCTCACGGCCTCAACGAT
Plmpp10q-R	GTCTGCCTCCCAGTTGATTTCCT
PlUtp7q-F	TGGACCAGCTAGGACCTTACACAT
PlUtp7q-R	GGTATGTTTCCGCAGGCAGTG
PlEnp1q-F	CCTGTTGAAGCATGGTTGGG
PlEnp1q-R	TTGGGGGGCAGTTCGTAGTC
PlRPL7q-F	ATCTTCGTCGTCCGCATCA
PlRPL7q-R	TTCAGGTTGGGGTAGCCGTAGG
PlRPL10q-F	TTCCCTGGTCGCCAAAAGA
PlRPL10q-R	CGTGGTTGCTGAGGAACTGAA
PlRPS2q-F	CCGTCCAGAAGCAGACCCGT
PlRPS2q-R	AGGTTGGTGCCCCAGTAGCC
PlRPS15q-F	TCGTCCCCGAGATGATTGG
PlRPS15q-R	GCTTGACGGGCTTGTATGAGA
BDPlCYP5-F	CGGAATTCATGTCGGTCTTGCTCGAGAC
BDPlCYP5-R	CGGGATCCCTATCTCCTTGACCGGTAAG
BDPlCYP7-F	CGGGATCCCGTCATCCCTTTACAATCTCGAGC
BDPlCYP7-R	AACTGCAGCTTGGCGCCTCTACCCGCCAGC
BDCLD-R	CGGGATCCGGGATCTGGGTACGGATCGT
BDIR-F	CGGGATCCGAGAACCTGAGGGAGCCGA
BDIR-R	CGGAATTCTGGCTTCACCTCCGCAAAG
BDRRM-F	CGGGATCCCCAGAGAACGTCCTCTTCGTG
BDRRM-R	CGGAATTCGCTGACGCTCTGCGAAAAGTC
BDCR-F	CGGGATCCAGGAAGGATACAAACACCAA
ADPlRPS15-F	CGGAATTCGCTGACGAATACAACGCC
ADPlRPS15-R	CGGGATCCCTTGAGGGGAATGAAACG
ADPlRPS12-F	GGTCTCCGTGAGGCTTCCAA
ADPlRPS12-R	TGACAACGACGCAAGAGCAG
ADPlRPS19-F	CCCCCCCCAGGACATTGACT
ADPlRPS19-R	CCAGGACGCCAATCTTCTCG
ADPlRPS151-55-R	CGGGATCCGCCACGGTTGATCCTGCG
ADPlRPS1556-127-F	CGGAATTCCTGAAGCGCCGCCCCATG
ADPlRPS1556-127-R	CGGGATCCAGAGAACTCGGCCAGGTAG
ADPlRPS15128-152-F	CGGAATTCATCTCATACAAGCCCGTCA
ADPlRPS151-30-R	CGGGATCCGTCAAGGTCGATTCCTCG
ADPlRPS151-40-R	CGGGATCCGAGCTGGTCGGAGCTGAG
ADPlRPS151-50-R	CGGGATCCGCGGCGGGCGCGGGCGTG
pGEXPlCYP5-F	CGGGATCCATGTCGGTCTTGCTCGAGAC
pGEXPlCYP5-R	CGGAATTCCTATCTCCTTGACCGGTAAG
28aPlRPS15-F	CGGGATCCGCTGACGAATACAACGCC
28aPlRPS15-R	CGGAATTCCTTGAGGGGAATGAAACG
DuetPlCYP5-F	CGGGATCCTTCGGTCTTGCTCGAGACGA
DuetPlCYP5-R	CGGAATTCCTAGACGTCGCTGAGCTTGCTGA
DuetPlRPS15-F	GAAGATCTCATGGAGCAGAAACTCATCTC
DuetPlRPS15-R	GGGGTACCTTACTTGAGGGGAATGAAAC
BDAtCYP59-F	CGGAATTCATGTCAGTTCTTATTGTGAC
BDAtCYP59-R	CGGGATCCTCATCTATCCCTTCTCTCAT
BDSsCYP5-F	CGGAATTCAGTGTACTTCTGGAAACATCTG
BDSsCYP5-R	CGGGATCCTCGCCGCCTATGATCATCTCTT
BDMaCYP5-F	CCGCTCGAGCTTCGGTTCTCTTGGAGACTAGCG
BDMaCYP5-R	AACTGCAGTCGTCTTGGATGATACGAGTCG
BDBcCYP5-F	CGGAATTCATGAGTGTTCTTCTTGAGAC
BDBcCYP5-R	CGGGATCCCTATCGCCGTCTGTAGTCAT
ADAtRPS15-F	CGGAATTCATGGCGGATCCAGAGGTTGC
ADAtRPS15-R	CCGCTCGAGTCACTTGAGAGGGATAAATC
ADSsRPS15-F	CGGGATCCGTATGGCTGACGAAGAATATGA
ADSsRPS15-R	AACTGCAGTTACTTGAGGGGAATGAAAC
ADMaRPS15-F	CGGAATTCATGGCTGACGAATACAACGC
ADMaRPS15-R	CGGGATCCTTATTTGAGGGGAATGAAGC
ADBcRPS15-F	CGGGATCCGTATGGCCGACGAAGAATATGA
ADBcRPS15-R	AACTGCAGTTACTTAAGAGGAATGAAAC

## Sheet: Supplementary Table S2
Table S2. Identification of PlCYP5 candidate interacting proteins by pull down combined with mass spectrometry.
Protein_ID	Predicted localization	Group_ID	Protein_Qscore	Protein_Mass	PeptideSeqs	PepIsUnique	Unique_Peptide_Num	Unique_Spectra_Num	Coverage	Peptide_Query	Description
XP_018180852.1	N	537_1	45.4253	128727	DVEMAEAEAPQK;EFGGQFGTR;EVTASFGNMNSLEQHPAQEQQPDKDQSGVLR;GFSSNPTPLPWETIK;HAVHDGISYMVK;HHLGDFIYEPGLKPGR;NLLAVQDMNR;QPAPAPAPVIPPKPK;SEIAANWHR;TAADPAPEAAPAPATGK;TAADPAPEAAPAPATGKDVEMAEAEAPQK;VHLVPLAR;YPPASHPPQHPPPHANAPPQPYDSPDR	1;1;1;1;1;1;1;1;1;1;1;1;1	13	15	0.1522	3329;1313;8201;5062;3531;5836;5835;2380;4274;1761;1762;4422;7849;813;7953	golgi integral membrane protein Cln3 [Purpureocillium lilacinum]
XP_018177847.1	N	499_1	15.6989	33783.1	AFLLEQLAK;DGDANIDEDLAR;SVSAFDVYSAEK;TNEVEDANDAAR	1;1;1;1	4	5	0.1442	1516;3231;3232;3215;3245	hmg box protein [Purpureocillium lilacinum]
XP_018180078.1	S	26_1	10.7296	74658	DADVFIQGYRPGSLAAR;QWDAHPQAAHTPDTPILIR;TIQLDLSDPAQR	1;1;1	3	3	0.0669	5834;6815;3534	CoA-transferase family III [Purpureocillium lilacinum]
XP_018176387.1	C-N	172_1	10.4045	70872.2	AKENVDTQEEIEFGR;GHEQELGIVAPVK;VFTNSYDPDGLGK	1;1;1	3	3	0.0646	5512;3620;3803	INO80 chromatin remodeling complex Ies1 [Purpureocillium lilacinum]
XP_018179550.1	C-P-N	403_1	10.4045	47208.2	GVMGHPFFQNVR;KEDLGVTWNPDR;VGLFER	1;1;1	3	4	0.0683	3670;3669;3892;64	HSP20-like chaperone [Purpureocillium lilacinum]
XP_018175717.1	C-N	276_1	10.0291	78739	AAMGSSTDPVDLEEVGQR;KGEPGAAPVTQFEIPYASGETR;TIQANLHQGLDPLTSAAR	1;1;1	3	4	0.0829	5931;5932;7130;6092	caffeine-induced death protein [Purpureocillium lilacinum]
XP_018183390.1	N	328_1	9.94427	73509.3	APQSHVPNALNVQR;TQWTIR;VATGIAENRPAIYTKPQQSPEDR	1;1;1	3	4	0.0657	4399;348;7530;7531	mutator-like element transposase [Purpureocillium lilacinum]
XP_018177968.1	N	154_1	8.93102	63974.4	ETGPLSGYQPAAR;LNANATPFVAGDGHPATSEVVSNGAR;SIVDYSLLK	1;1;1	3	4	0.08	3489;7543;7540;1538	ubiquitin carboxyl-terminal hydrolase 19 [Purpureocillium lilacinum]
XP_018183850.1	N	97_1	8.76707	96625.9	ETLGSDAAGDVSR;GYQVDGAAQPPAGPASAQR;SVMTAPDVPINAPK	1;1;1	3	3	0.0515	3061;5855;3936	pre-mRNA-splicing factor 38B [Purpureocillium lilacinum]
XP_018174176.1	N	207_1	8.37015	68497.9	LYEYSSTDMNELIR;RPQEPQPPPPVEPNTER	1;1	2	2	0.0486	5342;6297	MADS-box MEF2 type transcription factor [Purpureocillium lilacinum]
XP_018180750.1	M	257_1	8.36149	70844	ESESVDISGSK;NATFANILR;TTQWALIR	1;1;1	3	3	0.0428	2113;1422;1260	serine/threonine-protein kinase nrc-2 [Purpureocillium lilacinum]
XP_018177047.1	N	513_1	7.96138	42564.5	AGHIDLLGDEK;EQTEASSANALEQTR	1;1	2	2	0.0686	2349;4900	homocitrate synthase [Purpureocillium lilacinum]
XP_018178230.1	N	387_1	7.32875	23120.6	HVLILASR;LDTYSEVYR	1;1	2	2	0.0842	834;2165	40S ribosomal protein S7 [Purpureocillium lilacinum]
XP_018180258.1	MEM	459_1	7.32875	75708.8	AEWEAVQSAR;AHEYHGVAVNPAHLSVWER	1;1	2	2	0.0429	2174;6827	MFS phosphate transporter [Purpureocillium lilacinum]
XP_018179810.1	N	283_1	7.32875	52908	EAYEEIGLPMDDAR;TSTPEAPSPLVEESMIPR	1;1	2	2	0.0661	4779;6208	NUDIX domain-containing protein [Purpureocillium lilacinum]
XP_018179743.1	N	215_1	3.66438	17469.4	GIDLDNLLDLSSDQLR	1	1	1	0.1053	5626	40S ribosomal protein S15 [Purpureocillium lilacinum]
XP_018183924.1	N	242_1	7.32875	124895	ETGSSAALPSSGPTTIR;GYQEPPLAPER	1;1	2	2	0.0243	4891;2917	hypothetical protein VFPFJ_01314 [Purpureocillium lilacinum]
XP_018175489.1	M	60_1	6.81951	107441	GQLIVYGR;HFLDSLPR	1;1	2	3	0.0165	816;815;1225	C6 finger domain-containingprotein [Purpureocillium lilacinum]
XP_018182286.1	N	442_1	6.74012	44672	DDTGNAAEDAQLPFSSR;RPVGAQIPSLQDLSLR	1;1	2	2	0.0864	5655;5434	RNA helicase [Purpureocillium lilacinum]
XP_018177898.1	C-N	317_1	3.66438	16271.1	LALMHDGLAR	1	1	2	0.068	1863;1862	40S ribosomal protein S12 [Purpureocillium lilacinum]
XP_018179190.1	C	171_1	3.25561	16713.7	LPIPGWVDTVK	1	1	1	0.0728	2718	40S ribosomal protein S19 [Purpureocillium lilacinum]
XP_018179388.1	C	337_1	6.65646	18923.4	GADAETITAFEK;VNNIVHSFR	1;1	2	2	0.1228	2900;1784	translationally-controlled tumor protein [Purpureocillium lilacinum]
XP_018174099.1	S	156_1	6.36475	48938.7	LILHALDHAQ;YLYGPGDILVAHGAR	1;1	2	2	0.0545	2089;4755	acetylornithine deacetylase [Purpureocillium lilacinum]
XP_018183866.1	N	506_1	4.70577	41831.7	TLDDEAMDALLGR	1	1	1	0.0357	3840	pre-mRNA-splicing factor SPP2 [Purpureocillium lilacinum]
XP_018181210.1	N	81_1	4.70577	52432.4	TGGLNSSSLEGK	1	1	3	0.0243	2191;2192;2194	ankyrin repeat domain-containingprotein [Purpureocillium lilacinum]
XP_018178787.1	N	167_1	4.70577	64221.7	VPVVEAPVAGDAAPGR	1	1	1	0.027	4259	zinc knuckle domain-containing protein [Purpureocillium lilacinum]
XP_018181187.1	N	338_1	4.70577	64909.5	PLEQTITIVNNSGK	1	1	1	0.0241	4300	hypothetical protein VFPFJ_04208 [Purpureocillium lilacinum]
XP_018178459.1	N-C	226_1	3.66438	49923	GDLGGVASSIFSFAK	1	1	1	0.032	4012	metacaspase CasA [Purpureocillium lilacinum]
XP_018179540.1	C	46_1	3.66438	64711.4	LGITFVQQNIR	1	1	1	0.0185	3144	bifunctional purine biosynthesis protein ADE16 [Purpureocillium lilacinum]
XP_018184159.1	C	191_1	3.66438	25687.9	GEEEEGVLDTIK	1	1	1	0.0502	3333	chaperone protein HSP31 [Purpureocillium lilacinum]
XP_018184079.1	C-N	473_1	3.66438	43878	HLLGDYVQLELGKEER	1	1	1	0.0417	6057	galactose-1-phosphate uridylyltransferase [Purpureocillium lilacinum]
XP_018177787.1	N	374_1	3.66438	165792	ILLMVK	1	1	2	0.004	57;56	bimD protein [Purpureocillium lilacinum]
XP_018180737.1	N	185_1	3.66438	48862.5	VPSAPSELIAK	1	1	1	0.0245	1981	hypothetical protein VFPFJ_03758 [Purpureocillium lilacinum]
XP_018177193.1	C	483_1	3.66438	16844.6	LTFIAWSPDDAGVQPK	1	1	1	0.1046	5390	cofilin/tropomyosin-type actin-binding protein [Purpureocillium lilacinum]
XP_018178145.1	C-N	273_1	3.66438	34775.7	LIDFGSATFQDEYHSSVVSTR	1	1	1	0.0689	7230	serine threonine protein kinase CMGC group [Purpureocillium lilacinum]
XP_018183766.1	N	398_1	3.66438	98883.7	HQHPATPIDFADAAAVSR	1	1	1	0.02	6083	S-adenosylmethionine-dependent methyltransferase-like protein [Purpureocillium lilacinum]
XP_018176696.1	C	523_1	3.66438	16721.6	TLLGATNPLASAPGTIR	1	1	1	0.1118	4977	nucleoside diphosphate kinase [Purpureocillium lilacinum]
XP_018183847.1	N	217_1	3.66438	37743.8	AAAAPPPAIEPSPVR	1	1	2	0.0439	3947;3946	histone-fold domain-containing protein [Purpureocillium lilacinum]
XP_018181860.1	N	392_1	3.66438	14822	AMSILNSFVNDIFER	1	1	1	0.1095	5458	histone H2B [Purpureocillium lilacinum]
XP_018180210.1	N	269_1	3.66438	64990.4	QSLPSMGTQPSGSGDGYGAHAR	1	1	1	0.035	6802	zinc finger protein crol gamma [Purpureocillium lilacinum]
XP_018177020.1	N	313_1	3.66438	60949.1	TTGSFGPVYQDVLK	1	1	1	0.0255	4285	threonine synthase [Purpureocillium lilacinum]
XP_018182499.1	C-N	244_1	3.66438	25294.4	GLVDFIGAPEGGR	1	1	1	0.056	3137	2-heptaprenyl-1,4-naphthoquinone methyltransferase [Purpureocillium lilacinum]
XP_018174071.1	C-N	105_1	3.66438	43063.9	VGGNYAPVLR	1	1	1	0.0251	1573	branched-chain-amino-acid aminotransferase [Purpureocillium lilacinum]
XP_018175270.1	N	140_1	3.66438	47187.7	VLVGPPVHANPAAPATFLSPQQDR	1	1	1	0.0538	7419	ACT domain-containing protein [Purpureocillium lilacinum]
XP_018175354.1	M	476_1	3.66438	27297.8	ANQGAINAGLR	1	1	1	0.041	1773	hypothetical protein VFPFJ_08529 [Purpureocillium lilacinum]
XP_018179539.1	M	282_1	3.66438	35404.7	SLVGTVLTVDEAK	1	1	1	0.0404	3423	cytochrome c1, heme protein, mitochondrial precursor [Purpureocillium lilacinum]
XP_018176829.1	N	228_1	3.66438	52179.1	LMSIIQQMQQQGR	1	1	1	0.0286	4558	alpha-taxilin [Purpureocillium lilacinum]
XP_018177154.1	N	146_1	3.66438	59858.7	TVFVQQLANR	1	1	1	0.0187	2395	RNA splicing factor (Pad-1) [Purpureocillium lilacinum]
XP_018181003.1	N	538_1	3.66438	36277.2	VITIFDVK	1	1	1	0.0247	945	Hsp90 co-chaperone AHA1 [Purpureocillium lilacinum]
XP_018177096.1	N	510_1	3.66438	226450	RMAVEVLQTMIVSEWTLSEDLTVIQTEMIDCLDHYFK	1	1	1	0.0181	8349	dedicator of cytokinesis domain-containingprotein [Purpureocillium lilacinum]
XP_018176420.1	M	329_1	3.40085	17768.2	NLNNAFAYDLVPSPTVIAAALK	1	1	1	0.1375	7119	cytochrome c oxidase subunit Va [Purpureocillium lilacinum]
XP_018182069.1	C	178_1	3.40085	22846.8	LGGDHPETEFSIFVLHNK	1	1	1	0.0882	6508	xanthine phosphoribosyltransferase 1 [Purpureocillium lilacinum]
XP_018181916.1	N	212_1	3.40085	47254.3	VLEIYIPR	1	1	1	0.0189	1342	chaperone protein dnaJ 2 [Purpureocillium lilacinum]
XP_018178016.1	N	287_1	3.25561	79180.9	LTPMLAQQIK	1	1	1	0.0134	2142	dihydroflavonal-4-reductase protein [Purpureocillium lilacinum]
XP_018182957.1	P	376_1	3.07574	61246.3	ILTPQALAFLALLHR	1	1	1	0.0277	5080	malate synthase [Purpureocillium lilacinum]
XP_018180465.1	M	176_1	3.00998	53342	LILSTLYNLLEANQK	1	1	1	0.0315	5341	vacuolar ATP synthase subunit H [Purpureocillium lilacinum]
XP_018183983.1	N	87_1	3.00998	63869.1	TESAAPPPPPPAK	1	1	1	0.022	2947	nuclear fragile X mental retardation-interacting protein 1 [Purpureocillium lilacinum]
XP_018181750.1	C-N	485_1	2.8978	75962.4	LIDAIIYGR	1	1	1	0.0127	1523	SPT10-like protein [Purpureocillium lilacinum]
XP_018177131.1	N	532_1	2.70037	56010.3	HDLEALR	1	1	1	0.0141	584	phosphoglycerate mutase family domain-containing protein [Purpureocillium lilacinum]
XP_018177889.1	M	382_1	2.59615	74538.6	QSITERLR	1	1	1	0.0122	1345	Heterokaryon incompatibility [Purpureocillium lilacinum]
XP_018175809.1	N	289_1	2.59615	190151	NFVHLLNDSDFDFNEEVEFERMRK	1	1	1	0.0144	8027	Ras GTPase activating protein [Purpureocillium lilacinum]
XP_018178595.1	C-N	413_1	2.48808	80266.1	LVDAAYGTR	1	1	1	0.0128	1113	metallopeptidase MepB [Purpureocillium lilacinum]
XP_018177451.1	N	415_1	2.47087	43679	LNVQNFGSGWLKPPGVPK	1	1	1	0.0449	6198	Anaphase-promoting complex, subunit 15/MND2 [Purpureocillium lilacinum]
XP_018184011.1	C-N	211_1	2.44327	103497	RPEWLKPSPDLSK	1	1	1	0.014	4515	dipeptidyl aminopeptidase [Purpureocillium lilacinum]
XP_018183638.1	M	481_1	2.38355	71159.2	EVVLDGLK	1	1	1	0.0122	666	ABC transporter domain-containing protein [Purpureocillium lilacinum]
XP_018184012.1	C-N	3_1	2.37	192805	TDIVEDLVR	1	1	1	0.0053	1641	clathrin heavy chain 1 [Purpureocillium lilacinum]
XP_018176703.1	C	153_1	2.33693	14423.5	FFIIPDMLR	1	1	1	0.0687	2216	LSM domain-containing protein [Purpureocillium lilacinum]
XP_018173900.1	S	454_1	2.32456	64726	LNATVAIAIAK	1	1	1	0.0186	1777	peptidase S33, tripeptidyl-peptidase [Purpureocillium lilacinum]
XP_018184337.1	C	162_1	2.31256	62097.3	MPNYFMFTGPFTPVAQGSILPIHTHMSKYFIQVIR	1	1	1	0.0641	8335	dimethylaniline monooxygenase [Purpureocillium lilacinum]
XP_018175493.1	N	399_1	2.30064	38245.9	FCLLQQGQR	1	1	1	0.0256	2197	hypothetical protein VFPFJ_08668 [Purpureocillium lilacinum]
XP_018181592.1	S	407_1	2.23648	41062	LFYSATAQQLASR	1	1	1	0.0349	4010	alpha/beta-Hydrolase [Purpureocillium lilacinum]
XP_018175919.1	C-N	30_1	2.23648	91382.8	VGGQANKVALQR	1	1	1	0.0143	2809	multiple RNA-binding domain-containing protein 1 [Purpureocillium lilacinum]
XP_018178076.1	C-N	268_1	2.19005	69842.3	VLHGYTLTK	1	1	1	0.0142	1510	1-phosphatidylinositol-4,5-bisphosphate phosphodiesterase delta 1 [Purpureocillium lilacinum]
XP_018182120.1	N	350_1	2.14826	29438.2	VLAEQDEMNK	1	1	1	0.0372	2399	hypothetical protein VFPFJ_02563 [Purpureocillium lilacinum]
XP_018174251.1	N	52_1	2.13297	105755	SAAYDLVLNGVEVGGGSER	1	1	1	0.0202	6036	aspartyl-tRNA synthetase [Purpureocillium lilacinum]
XP_018175245.1	C-N	325_1	2.09606	165197	DLNEMLR	1	1	1	0.0047	735	NACHT and TPR domain-containing protein [Purpureocillium lilacinum]
XP_018174132.1	C	131_1	2.07	53266	ITLELGGK	1	1	1	0.0161	463	aldehyde dehydrogenase [Purpureocillium lilacinum]
XP_018181861.1	N	323_1	2.04542	14100.8	HLQLAIR	1	1	1	0.0522	572	histone H2A [Purpureocillium lilacinum]
XP_018181089.1	S	480_1	2.00391	87157.1	GESIAFVR	1	1	1	0.0102	692	dipeptidyl-peptidase IV [Purpureocillium lilacinum]
	N:Nucleus,C:Cytoplasm,M:Mitochrondria,P:Peroxisomal,S:Secreted,MEM:membrane
